# Supplementary material for: New evidence for positive selection helps explain the paternal age effect observed in achondroplasia
Source: Hum Mol Genet. 2013 Jun 4;22(20):4117–26. doi: 10.1093/hmg/ddt260 (PMC3781639; doi:10.1093/hmg/ddt260)
Supplement: Supplementary Data [file supp_ddt260_ddt260supp_table1.xlsx]

## Sheet: Sheet1
Table 1. Dye switch data. Number of beads classified based on two scans. In scan (1) beads are labeled green for the wild type (10) and red for the mutant (01); in scan (2) beads are labeled red for the wild type (01) and green for the mutant(10). In the column headings, the first two digits refer to the color of the bead in the first scan and the last two digits to color of the bead in the secon…
Sample	1001a	0110b	0101c	1010d
Piece 3-03	51853	0	39	201
Piece 3-28	460059	17	55	3166
Piece 2-09	330169	22	1649	447
Piece 2-27	416764	19	36	2622
Piece 2-05	353530	23	128	992
Piece 4-24	280679	8	107	70
Piece 5-03	76385	0	28	59
Piece 5-29	80015	0	209	21
Piece 6-19	51123	0	686	14
Piece 5-22	222359	8	126	355
a. wild type beads
b. mutant beads
c. Beads fluoresce red in the first scan (mutant label) and in the second scan (wild type label); thus are considered an artifact and removed from the analysis.
d. Beads fluoresce green in the first scan (wild label) and in the second scan (mutant type label); thus are alos considered an artifact and removed from the analysis.
