# Supplementary material for: New evidence for positive selection helps explain the paternal age effect observed in achondroplasia
Source: Hum Mol Genet. 2013 Jun 4;22(20):4117–26. doi: 10.1093/hmg/ddt260 (PMC3781639; doi:10.1093/hmg/ddt260)
Supplement: Supplementary Data [file supp_ddt260_ddt260supp_table2.xlsx]

## Sheet: Sheet1
Table 2. Assay validation. Mutation frequencies estimated in a dilution series of standards of genomic DNA from a heterozygote ACH patient mixed at different proportions with one microgram of normal blood DNA (1:10, 1:100, 1:1000; n= 3) or 330,000 copies of plasmid DNA + one microgram E.coli DNA (1:10000; n=2).
Series 1	Wild type counts	mutant counts	Measured mutation frequency
Std 1:10 blood	13364	1769	0.116897
Std 1:100 blood	12161	67	0.00547923
Std 1:1000 blood	26987	29	0.00107344
Series 2
Std 1:10 blood	6383	603	0.0863155
Std 1:100 blood	38584	195	0.00502849
Std 1:1000 blood	1667	2	0.00119832
Series 3
Std 1:10 blood	23827	1961	0.0760431
Std 1:100 blood	62195	381	0.0060886
Std 1:1000 blood	39907	31	0.000776203
Std 1:10000 plasmid+E.coli (A)	136712	7	5.11999e-05
Std 1:10000 plasmid+E.coli (B)	213636	13	6.08475e-05
