# Supplementary material for: New evidence for positive selection helps explain the paternal age effect observed in achondroplasia
Source: Hum Mol Genet. 2013 Jun 4;22(20):4117–26. doi: 10.1093/hmg/ddt260 (PMC3781639; doi:10.1093/hmg/ddt260)
Supplement: Supplementary Data [file supp_ddt260_ddt260supp_table3.xlsx]

## Sheet: Sheet1
Supplementary Table 3. Multiple measurements of c.1138G>A mutation frequencies in different testis pieces expressed in mutants per million genome (pmg) with upper and lower confidence intervals. A. Measurements of two different aliquots of genomic testis DNA from slice 1-piece 1 and slice 1-piece 3 each, amplified and measured 1x (piece 1-1 aliquot 1 and 2; piece 1-3 aliquot 1) or 2x with BEA (pi…
A
Individual measurements
Slice	Piece	BEA measurement 1 (pmg)	95% CI low	95% CI high	BEA measurement 2 (pmg)	95% CI low	95% CI high
1	1 (aliquot 1)	1180.54	643.119	1879.93
1	1 (aliquot 2)	1474.82	1291.9	1669.84
1	3 (aliquot 1)	3358.67	2018.2	5038.69
1	3 (aliquot 2)	1869.16	486.168	4149.72	1544	1191	1942
B
Individual measurements
Slice	Piece	BEA measurement 1 (pmg)	95% CI low	95% CI high	BEA measurement 2 (pmg)	95% CI low	95% CI high
2	20	0	0	167.492	0	0	1107.73
2	22	0	0	270.155	0	0	3068.37
2	28	0	0	5.17234	0	0	1.93665
3	14	40.9102	10.6408	90.8248	46.01	14.5181	95.1772
3	19	0	0	31.7719	32.2864	11.6199	63.2888
4	1	19.564	6.17324	40.4704	29.1286	14.4579	48.8857
4	4	12.9093	2.43375	31.6502	0	0	10.8407
4	8	0	0	25.4748	0	0	18.6885
4	12	14.0767	4.44177	29.1192	41.2087	24.762	61.8213
4	22	2.57109	0.00102844	10.0797	0	0	4.26015
4	24	0	0	91.9483	28.5015	12.1726	51.6736
5	3	0	0	8.73035	0	0	12.5732
5	22	0	0	109.848	35.9766	15.3651	65.226
6	3	0	0	12.8207	0	0	8.27845
6	4	22.4999	4.24183	55.1639	18.1735	4.72692	40.3469
6	16	0	0	8.90273	11.2766	3.55823	23.327
6	21	0	0	101.651	3.37999	0.00135199	13.2509
C
Combined measurements
Slice	Piece	frequency (pmg)	95% CI low	95% CI high
1	1	1454.35	1278.97	1640.99
1	3	1763	1414	2150
2	1	0	0	2.86939
2	20	0	0	145.493
2	22	0	0	248.294
2	28	0	0	1.40906
3	14	43.5947	19.7649	76.7287
3	19	27.7694	9.99422	54.4345
4	1	25.2682	14.4035	39.1663
4	4	9.34629	1.76203	22.9147
4	8	0	0	10.7801
4	12	29.4022	18.8154	42.3421
4	22	1.62766	0.000651065	6.38109
4	24	27.4789	11.7358	49.8197
5	3	0	0	5.15258
5	22	34.6155	14.7838	62.7585
6	3	0	0	5.03033
6	4	19.8056	7.85074	37.1952
6	16	9.06992	2.86193	18.7622
6	21	3.27539	0.00131016	12.8408
