# Supplementary material for: New evidence for positive selection helps explain the paternal age effect observed in achondroplasia
Source: Hum Mol Genet. 2013 Jun 4;22(20):4117–26. doi: 10.1093/hmg/ddt260 (PMC3781639; doi:10.1093/hmg/ddt260)
Supplement: Supplementary Data [file supp_ddt260_ddt260supp_table4.xlsx]

## Sheet: Sheet1
Table 4. Mutation frequencies measured in a 80 year old testis dissected into 192 pieces. The testis is cut into 6 slices. Each of the slices is cut into 4 columns and 8 rows making 32 pieces. The numbering of the pieces is as follows: piece 1 is in the upper left-hand corner, starting at the top the left-most column has pieces numbered 1-8, starting at the top the next column has pieces numbered…
slice	piece	frequency (mutants per million genomes)	95% ci low	95% ci high	genomes per piece
1	1	1454.35	1278.97	1640.99	8686500
1	2	775.36	518.835	1083.24	21945000
1	3	1763	1414	2150	27460500
1	4	569.346	368.035	814.402	23895000
1	5	139.622	89.3486	201.069	25260000
1	6	9.44037	0.00377615	37.01	27309000
1	7	307.503	190.045	453.087	25585500
1	8	793.651	206.429	1761.98	18048000
1	9	2104.43	1480.96	2837.14	24958500
1	10	2882.18	2344.95	3474.76	33435000
1	11	70.1742	18.2523	155.794	34050000
1	12	0	0	9.63532	24858000
1	13	27.6342	2.6051	79.2033	26314500
1	14	0	0	13.4954	30825000
1	15	109.523	10.3248	313.907	30855000
1	16	1630.13	1369.49	1913.45	36855000
1	17	12.5895	0.00503582	49.356	32844000
1	18	10.2224	0.00408898	40.0761	27190500
1	19	0	0	65.9887	35520000
1	20	0	0	18.3925	23764500
1	21	0	0	259.989	22411500
1	22	0	0	34.6978	23998500
1	23	0	0	60.4367	30585000
1	24	0	0	66.6066	24657000
1	25	378.644	71.3846	928.338	13273500
1	26	0	0	70.628	17551500
1	27	59.5273	5.61169	170.613	24502500
1	28	340.89	32.1359	977.034	22626000
1	29	112.418	35.4724	232.549	21382500
1	30	3072.2	2004.76	4366.59	23668500
1	31	0	0	83.3608	13018500
1	32	167.13	71.3787	303.009	17214000
2	1	0	0	2.86939	23817000
2	2	0	0	6.52783	17964000
2	3	18.4334	1.73772	52.8324	17448000
2	4	16.5052	1.55596	47.306	16036500
2	5	65.0539	41.1836	94.3571	16872000
2	6	5.18057	0.488376	14.8482	17163000
2	7	16.1481	0.00645922	63.3068	27268500
2	8	188.926	133.631	253.771	28035000
2	9	66.6281	41.6946	97.3788	30237000
2	10	249.943	128.528	411.365	17367000
2	11	1083.25	745.177	1484.37	16767000
2	12	312.017	226.632	411.022	14605500
2	13	0	0	15.8886	19395000
2	14	0	0	13.4755	13170000
2	15	105.206	44.9321	190.741	18201000
2	16	383.73	121.083	793.791	14826000
2	17	44.2101	17.5244	83.0269	28752000
2	18	33.1895	0.0132758	130.116	11451000
2	19	0	0	7.2165	12738000
2	20	0	0	145.493	10413000
2	21	93.6067	0.0374427	366.976	12973500
2	22	0	0	248.294	8839500
2	23	0	0	28.1915	16207500
2	24	0	0	27.0764	12697500
2	25	0	0	13.2181	15439500
2	26	0	0	11.9587	15424500
2	27	45.5873	27.393	68.3901	15510000
2	28	0	0	1.40906	11952000
2	29	0	0	4.40846	14269500
2	30	9.53843	0.00381537	37.3945	13807500
2	31	0	0	14.7091	24463500
2	32	16.2101	0.00648403	63.55	25333500
3	1	0	0	78.432	46125000
3	2	0	0	13.2812	42465000
3	3	0	0	18.5216	41880000
3	4	24.3804	6.34135	54.127	40035000
3	5	0	0	20.5139	46800000
3	6	0	0	12.6345	40890000
3	7	52.8786	13.7537	117.396	45570000
3	8	0	0	11.6951	30636000
3	9	34.2089	12.3118	67.0574	56490000
3	10	23.2997	0.00931988	91.3442	41445000
3	11	0	0	3.57158	34905000
3	12	0	0	26.5018	27370500
3	13	0	0	11.1042	36465000
3	14	43.5947	19.7649	76.7287	34170000
3	15	0	0	19.1689	34440000
3	16	146.182	46.1264	302.394	43905000
3	17	0	0	7.54012	34605000
3	18	0	0	28.846	31725000
3	19	27.7694	9.99422	54.4345	29782500
3	20	139.589	59.6165	253.077	28192500
3	21	26.9538	2.54095	77.2531	34020000
3	22	0	0	6.00746	28279500
3	23	21.5021	4.05373	52.7176	35325000
3	24	0	0	154.034	37830000
3	25	53.0332	25.2562	90.9969	39975000
3	26	66.6167	46.8805	89.8113	35055000
3	27	0	0	16.5523	37485000
3	28	36.9504	21.4728	56.603	34020000
3	29	20.4806	8.74698	37.1317	37485000
3	30	29.0147	5.47004	71.1364	33915000
3	31	15.4106	1.45277	44.1687	43215000
3	32	59.6427	5.62256	170.944	40620000
4	1	25.2682	14.4035	39.1663	36015000
4	2	0	0	4.38415	38895000
4	3	13.6062	0.00544247	53.3417	32310000
4	4	9.34629	1.76203	22.9147	38355000
4	5	0	0	48.7315	36900000
4	6	15.6355	6.19774	29.3636	17865000
4	7	81.2866	32.2212	152.657	34455000
4	8	0	0	10.7801	22294500
4	9	2.98788	0.00119515	11.7137	40755000
4	10	0	0	3.11799	37110000
4	11	49.2347	21.0274	89.2632	37920000
4	12	29.4022	18.8154	42.3421	28555500
4	13	27.3643	0.0109457	107.279	20889000
4	14	88.5504	42.1707	151.939	28492500
4	15	24.9646	13.238	40.3798	29755500
4	16	39.0031	7.35313	95.6254	26823000
4	17	103.937	27.0339	230.75	52560000
4	18	21.1187	3.98145	51.7776	38115000
4	19	42.6857	22.6349	69.0433	45315000
4	20	0	0	57.4162	34260000
4	21	0	0	92.4973	33225000
4	22	1.62766	0.000651065	6.38109	30808500
4	23	0	0	15.1399	30295500
4	24	27.4789	11.7358	49.8197	29877000
4	25	0	0	25.7245	38460000
4	26	0	0	19.8303	36780000
4	27	0	0	8.68708	49650000
4	28	0	0	8.68708	33000000
4	29	58.2101	39.2434	80.9039	37425000
4	30	35.7835	19.4937	56.9828	41880000
4	31	0	0	67.6195	37320000
4	32	0	0	57.1293	20002500
5	1	142.959	0.0571837	560.457	9802500
5	2	0	0	6.79443	15108000
5	3	0	0	5.15258	17383500
5	4	11.4957	2.16726	28.1846	17688000
5	5	0	0	4.34558	18031500
5	6	4.73651	0.0018946	18.569	11031000
5	7	0	0	10.0662	19822500
5	8	0	0	10.0001	9324000
5	9	165.714	125.485	211.527	22032000
5	10	49.3895	31.2669	71.6368	16609500
5	11	0	0	5.88946	21552000
5	12	18.587	3.50415	45.5705	15922500
5	13	40.5097	23.0916	62.7911	16689000
5	14	799.457	690.644	916.225	13854000
5	15	0	0	21.4956	16599000
5	16	0	0	5.29397	18235500
5	17	146.416	62.5319	265.454	14569500
5	18	1573.29	1376.94	1782.72	13234500
5	19	0	0	7.2546	17403000
5	20	0	0	26.5546	13830000
5	21	0	0	22.7578	17115000
5	22	34.6155	14.7838	62.7585	13152000
5	23	0	0	7.50682	15006000
5	24	14.3106	4.51559	29.6032	18028500
5	25	23.0728	2.17509	66.1298	25168500
5	26	14.6332	0.00585326	57.3678	18369000
5	27	0	0	9.7976	14940000
5	28	0	0	38.416	12235500
5	29	0	0	12.0028	12301500
5	30	0	0	7.05326	11806500
5	31	0	0	18.1064	22237500
5	32	26.62	10.5519	49.9927	19248000
6	1	0	0	53.7888	15342000
6	2	0	0	4.75055	23757000
6	3	0	0	5.03033	24319500
6	4	19.8056	7.85074	37.1952	20428500
6	5	0	0	6.29506	17244000
6	6	0	0	9.7966	14919000
6	7	0	0	10.72	17089500
6	8	0	0	59.5597	13819500
6	9	60.2677	29.9137	101.145	31822500
6	10	0	0	3.75842	26589000
6	11	0	0	8.12102	25278000
6	12	0	0	5.0031	24634500
6	13	0	0	14.3012	15952500
6	14	0	0	7.38667	29161500
6	15	0	0	20.7059	28381500
6	16	9.06992	2.86193	18.7622	36270000
6	17	38.552	7.26808	94.5194	29694000
6	18	0	0	6.3225	23050500
6	19	0	0	18.7861	17887500
6	20	0	0	17.7697	22539000
6	21	3.27539	0.00131016	12.8408	20182500
6	22	0	0	42.2024	19069500
6	23	178.11	105.331	269.896	26008500
6	24	0	0	13.2361	24841500
6	25	503.018	94.8324	1233.27	23934000
6	26	57.779	10.8929	141.659	26157000
6	27	0	0	26.2483	26850000
6	28	0	0	7.25235	23368500
6	29	0	0	22.2068	23164500
6	30	0	0	122.86	18735000
6	31	0	0	19.7495	19183500
6	32	0	0	15.5651	15294000
